# Supplementary material for: Improved deep learning image classification algorithm based on Swin Transformer V2
Source: PeerJ Comput Sci. 2023 Oct 30;9:e1665. doi: 10.7717/peerj-cs.1665 (PMC10703013; doi:10.7717/peerj-cs.1665)
Supplement: Supplemental Information 1 — The datasets used in this experiment include The 102 Category Flower Dataset from the University of Oxford, The Oxford-IIIT Pet Dataset, and the Imagewoof dataset from the University of San Francisco.The 102 Category Flower Dataset consists of 102 flower categories, the flowers selected are those commonly found in the UK. The images of these flowers have a large variation in scale, pose and light. In addition, there are a number of categories with great variation within categories, and several very similar categories.The Oxford-IIIT Pet Dataset consists of 37 pet categories, with approximately 200 images in each category. The images vary greatly in scale, pose, and lighting. All images have an associated ground truth annotation, including breed, head ROI and pixel-level trimap segmentation.The Imagewoof Dataset is a subset of Imagenet’s 10 categories, which are not so easy to classify as they are all dog breeds. [file peerj-cs-09-1665-s001.txt]

The Oxford-IIIT Pet dataset link: Jinrong Chen. (2023). The Oxford-IIIT Pet Dataset [Data set]. Zenodo. https://doi.org/10.5281/zenodo.8067751

Imagewoof dataset link: https://github.com/fastai/imagenette

102 Category Flower dataset link: Jinrong Chen. (2023). The 102 Category Flower Dataset [Data set]. Zenodo. https://doi.org/10.5281/zenodo.8067711
