# Supplementary material for: Improved deep learning image classification algorithm based on Swin Transformer V2
Source: PeerJ Comput Sci. 2023 Oct 30;9:e1665. doi: 10.7717/peerj-cs.1665 (PMC10703013; doi:10.7717/peerj-cs.1665)
Supplement: Supplemental Information 2 — Experiment results folder saves all the experimental results in folders named after the data set, where the txt files named CMT_s, MViTv2_Tiny, PVTv2_B1, Swinv1_Tiny, Swinv2_Tiny are the experimental results of the models used for comparison, the swinv2_Improved_block file is the experimental results of the improved block, swinv2_DBD plus the experimental results of the double branching structure, Swinv2_Avgpool_Attn is the experimental results of using the average pooling layer for downsampling in the improved attention mechanism, and swinv2_ overall summarizes the experimental results of all the improved modules. comparison model folder is the code for training MViTv2 and PVTv2 models. cMT folder is the code for training CMT models. swin folder holds the code for training Swinv1_Tiny, Swinv2_Tiny and improved models, where swin The files under\configs\swinv2 are yaml files related to model configuration, the file swin\config.py is the training parameter setting file, swin\main.py is the training file, and the improved model file is placed under the path of swin\models. [file peerj-cs-09-1665-s002.txt]

Improved Swin Transformer v2 code: Jinrong Chen. (2023). Code of Improved Swin Transformerv2. https://doi.org/10.5281/zenodo.8068300
